# Supplementary material for: How to Improve the Reactive Strength Index among Male Athletes? A Systematic Review with Meta-Analysis
Source: Healthcare (Basel). 2022 Mar 22;10(4):593. doi: 10.3390/healthcare10040593 (PMC9031107; doi:10.3390/healthcare10040593)
Supplement: Supplementary file 1 [file healthcare-10-00593-s001.zip]

Archive with 1 entries (1 files):
- healthcare-1640679-supplementary.pdf
